# Supplementary material for: The two-stage molecular scenery of SARS-CoV-2 infection with implications to disease severity: An in-silico quest
Source: Front Immunol. 2023 Nov 21;14:1251067. doi: 10.3389/fimmu.2023.1251067 (PMC10699200; doi:10.3389/fimmu.2023.1251067)
Supplement: Supplementary file 1 [file DataSheet_1.zip]

Archive with 3 entries (3 files):
- Datasets.zip
- DEGs.xlsx
- Supplement.pdf
