# Supplementary material for: The two-stage molecular scenery of SARS-CoV-2 infection with implications to disease severity: An in-silico quest
Source: Front Immunol. 2023 Nov 21;14:1251067. doi: 10.3389/fimmu.2023.1251067 (PMC10699200; doi:10.3389/fimmu.2023.1251067)
Supplement: Supplementary file 1 [file DataSheet_1.zip › DEGs.xlsx]

## Sheet: 1_GSE151513_SCOV2_2-stage
		UP-regulated in EARLY SCOV2				Down-regulated in EARLY SCOV2				core molecular fingerprint	down-regulated in EARLY SCOV2				Schoggins and Rice, 2011	Ahern et al., 2022	Yoshida et al., 2022	Schneider et al., 2014		UNION		COMMON UNION with core
															42 ISGs (59 including synonyms)	33 IFN-I genes	25 ISGs	24 antiviral genes
		Gene	FC↓	Adj.Pval		Gene	FC↓	Adj.Pval		Gene	FC↓	Adj.Pval
1		CYP1A1	12.1978	8.4e-05		OAS2	10.0751	3.08e-08		OAS2	10.0751	3.08e-08			ADAR	GBP2	BST2	BST2		ADAR		DDX58
2		CYP1B1	7.21726	1.55e-07		IFI44L	8.06621	2.08e-08		IFIT1	6.35495	1.22e-09			AGS1	IFI27	CMPK2	CH25H		AGS1		IFI27
3		FOSB	6.26019	5.67e-05		PSMC1P5	7.911	0.00391		MX1	5.56564	2e-08			APOBEC3	IFI44L	EIF2AK2	IFIT1		APOBEC3		IFI6
4		SHISA2	5.53722	3.69e-07		MT1G	7.36898	0.0229		OAS1	5.48951	5.65e-09			BST2	IFIT1	EPSTI1	IFIT2		BST2		IFIH1
5		STC2	5.12224	1.84e-06		IFIT1	6.35495	1.22e-09		IFITM1	4.45878	5.41e-08			C6orf150	IFITM1	HERC5	IFIT3		C6orf150		IFIT1
6		BMF	4.75839	4.06e-05		MX1	5.56564	2e-08		XAF1	4.36997	9.55e-08			CD74	IFITM3	IFI35	IFIT4		CD74		IFIT2
7		MAFF	4.74755	2.11e-06		OAS1	5.48951	5.65e-09		MX2	4.01701	1.64e-06			DDIT4	IFNA1	IFI44L	IFIT5		CH25H		IFIT3
8		PPP1R15A	4.27417	0.000929		IFITM1	4.45878	5.41e-08		IRF9	3.43899	1.1e-05			DDX58	IFNA10	IFI6	IFITM1		CMPK2		IFIT5
9		KRTAP2-3	4.04721	0.000163		XAF1	4.36997	9.55e-08		USP18	3.27688	2.18e-08			DDX60	IFNA13	IFIT3	IFITM2		DDIT4		IFITM1
10		ATF3	4.02527	0.0021		MX2	4.01701	1.64e-06		IFI6	3.2464	1.85e-08			EIF2AK2	IFNA14	IRF7	IFITM3		DDX58		IRF7
11		PSORS1C3	3.97924	1.02e-05		CMPK2	3.98348	5.41e-08		RSAD2	3.15281	1.02e-06			GBP1	IFNA16	ISG15	IFITM5		DDX60		IRF9
12		IRX5	3.9136	0.000114		MT2A	3.69502	0.0227		IRF7	2.84247	2.13e-06			GBP2	IFNA17	LY6E	ISG15		EIF2AK2		ISG15
13		PTGS2	3.82231	1.11e-05		HELZ2	3.69374	2e-08		IFI27	2.83106	7.02e-08			HPSE	IFNA2	MX1	MOV10		EPSTI1		MX1
14		LYSMD3	3.78033	0.0159		IRF9	3.43899	1.1e-05		ISG15	2.75992	1.85e-08			IFI44L	IFNA21	MX2	MX1		GBP1		MX2
15		E2F7	3.52417	9.37e-06		USP18	3.27688	2.18e-08		IFIT3	2.46585	3.69e-07			IFI6	IFNA4	OAS1	MX2		GBP2		OAS1
16		TIPARP	3.44512	3.32e-05		IFI6	3.2464	1.85e-08		IFIT5	2.28023	1.98e-07			IFIH1	IFNA5	OAS2	OAS1		HERC5		OAS2
17		INSIG1	3.419	7.58e-05		RSAD2	3.15281	1.02e-06		UBE2L6	2.23489	2.63e-08			IFIT1	IFNA6	PARP9	OAS2		HPSE		OAS3
18		SERPINB2	3.32048	2.8e-05		MT1F	3.12342	0.0388		STAT2	2.16989	1.15e-06			IFIT2	IFNA7	PLSCR1	OAS3		IFI27		RSAD2
19		FAM43A	3.3005	7.47e-05		SAMD9L	3.09778	9.61e-07		IFIH1	2.10938	2.16e-07			IFIT3	IFNA8	SAMD9	OASL		IFI35		UBE2L6
20		IL1A	3.21724	0.000644		CXCL10	3.06577	2.5e-06		DDX58	2.09588	1.25e-06			IFIT5	IFNB1	SAMD9L	RNaseL		IFI44L		USP18
21		NR4A2	3.14486	6.22e-05		IRF7	2.84247	2.13e-06		IFIT2	2.07643	9.2e-09			IFITM1	IRF1	SP110	RSAD2		IFI6		XAF1
22		FOXQ1	3.04341	5.21e-05		IFI27	2.83106	7.02e-08		SAMHD1	2.04549	9.2e-09			IFITM2	IRF3	STAT1	TRIM22		IFIH1
23		POU5F1	2.91867	4.87e-06		ISG15	2.75992	1.85e-08		OAS3	2.02538	3.64e-07			IFITM3	IRF7	TRIM22	TRIM5		IFIT1
24		VASN	2.88597	8.05e-07		SAMD9	2.56157	7e-09							IRF1	IRF9	UBE2L6	ZAP		IFIT2
25		PPP1R10	2.88064	0.00832		HSF4	2.54143	0.000636							IRF7	ISG15	XAF1			IFIT3
26		KLF4	2.86266	1.77e-05		PARP9	2.50493	5.65e-09							ISG15	MX1				IFIT4
27		ADGRF4	2.83942	1.27e-06		DTX3L	2.48028	5.65e-09							ISG20	MX2				IFIT5
28		CDKN1A	2.82115	0.00317		IFIT3	2.46585	3.69e-07							MAP3K14	OASL				IFITM1
29		RPL38P4	2.80999	1.52e-06		TNFSF10	2.33933	2.32e-05							MB21D1	RSAD2				IFITM2
30		IL1B	2.80302	0.000211		PRR15L	2.33612	0.0061							MDA5	SIGLEC1				IFITM3
31		CDKN1B	2.78483	1.59e-05		IFI44	2.28662	1.13e-05							MOV10	TRIM56				IFITM5
32		RND1	2.75843	0.00023		HSPA1A	2.28365	4.79e-05							MS4A4A	USP18				IFNA1
33		MB21D2	2.70717	1.57e-05		IFIT5	2.28023	1.98e-07							MX1	XAF1				IFNA10
34		ZIC2	2.68289	4.48e-05		UBE2L6	2.23489	2.63e-08							MX2					IFNA13
35		FZD8	2.68239	9.92e-06		SP110	2.20641	1.54e-07							NAMPT					IFNA14
36		FBXO32	2.64244	0.0031		STAT2	2.16989	1.15e-06							NIK					IFNA16
37		FOSL2	2.62834	1.48e-05		IFI16	2.14112	4.7e-08							NT5C3					IFNA17
38		SGK1	2.6239	3e-08		TRIM69	2.12613	5.68e-05							OAS1					IFNA2
39		CCL2	2.61913	0.00087		GBP1	2.1243	3.08e-08							OAS2					IFNA21
40		MSX2	2.6018	2.64e-05		TMEM139	2.12284	4.19e-05							OAS3					IFNA4
41		ADM	2.58659	0.00113		MYC	2.11979	0.00457							OASL					IFNA5
42		CSRNP1	2.55933	0.0324		IFIH1	2.10938	2.16e-07							P2RY6					IFNA6
43		ELOCP19	2.55173	0.000112		ARHGEF2	2.1021	8.26e-07							PBEF1					IFNA7
44		OTUB2	2.47425	2.68e-07		DDX58	2.09588	1.25e-06							PHF15					IFNA8
45		CXCL1	2.44348	0.000185		HSPA1B	2.07783	6.33e-05							PML					IFNB1
46		IGFBP1	2.39292	0.00223		IFIT2	2.07643	9.2e-09							RIG-I					IRF1
47		SERTAD2	2.3666	9.15e-05		RGS2	2.07381	0.000544							RSAD2					IRF3
48		RUNX1	2.35217	1.15e-06		TRIM21	2.06578	1.37e-07							RTP4					IRF7
49		TPRA1	2.33391	8.75e-07		LAMP3	2.04689	2.11e-06							SLC15A3					IRF9
50		IRS2	2.32391	0.000104		SAMHD1	2.04549	9.2e-09							SLC25A28					ISG15
51		RIPOR3	2.31266	0.00431		AKR1C1	2.03833	0.000681							SSBP3					ISG20
52		NFIL3	2.29006	0.00537		OAS3	2.02538	3.64e-07							SUN2					LY6E
53		LIPG	2.28461	0.00262		AKR1C2	2.01467	0.000829							TREX1					MAP3K14
54		ETS2	2.28147	0.000299											TRIM19					MB21D1
55		TCP11L2	2.27112	0.00456											TRIM25					MDA5
56		MNT	2.24499	0.000136											TRIM5					MOV10
57		JUND	2.24052	3.08e-08											UNC84B					MS4A4A
58		P2RY11	2.21159	2e-05											ZAP					MX1
59		AKAP12	2.20799	0.000361											ZC3HAV1					MX2
60		SMAD7	2.20091	0.00556																NAMPT
61		IER3	2.18091	0.0182																NIK
62		RIPK4	2.17308	0.00313																NT5C3
63		F2RL1	2.16904	0.000182																OAS1
64		SIK1	2.16665	0.00474																OAS2
65		IGFBP3	2.15124	0.0033																OAS3
66		DSEL	2.14613	3.69e-07																OASL
67		SLC2A1	2.14482	0.00154																P2RY6
68		APOLD1	2.1271	0.00114																PARP9
69		SLC7A5	2.09854	0.000121																PBEF1
70		HAS3	2.0848	0.00102																PHF15
71		GCOM1	2.08367	0.00457																PLSCR1
72		DHRS3	2.0594	1.09e-07																PML
73		REL	2.05935	2.68e-07																RIG-I
74		GDF15	2.04386	1.48e-05																RNaseL
75		SRSF5	2.02814	2.08e-06																RSAD2
76		RABGEF1	2.00664	0.0029																RTP4
77		TSC22D1	2.00403	6.36e-05																SAMD9
78		CYSRT1	2.00154	0.000621																SAMD9L
79		MFNG	2.00131	0.00523																SIGLEC1
80																				SLC15A3
81																				SLC25A28
82																				SP110
83																				SSBP3
84																				STAT1
85																				SUN2
86																				TREX1
87																				TRIM19
88																				TRIM22
89																				TRIM25
90																				TRIM5
91																				TRIM56
92																				UBE2L6
93																				UNC84B
94																				USP18
95																				XAF1
96																				ZAP
97																				ZC3HAV1

## Sheet: 1_GSE158930_SCOV2_2-stage
		UP-regulated in EARLY SCOV2				Down-regulated in EARLY SCOV2				core molecular fingerprint	down-regulated in EARLY SCOV2
		Gene	FC↓	Adj.Pval		Gene	FC↓	Adj.Pval		Gene	FC↓	Adj.Pval
1		FOXN3-antisense	7.18855	0.00869		BST2	83.9626	0.00123		BST2	83.9626	14.0498
2		ALOX15	5.82396	0.0235		OASL	68.5127	0.00884		OASL	68.5127	13.0783
3		HS6ST2	4.96132	0.00479		IFITM1	59.6283	0.00563		IFITM1	59.6283	14.8175
4		OXTR	4.92364	0.0129		ISG15	39.7629	0.00697		ISG15	39.7629	14.7619
5		PCDH19	4.70054	0.0375		MX2	36.752	0.00877		MX2	36.752	13.3549
6		LINC02035	4.67276	0.0106		SERPING1	34.1674	0.00304		XAF1	30.4021	13.7648
7		RP11-7K24.3	4.66548	0.0233		IFI44L	32.3894	0.00672		IFIT1	27.4917	15.7844
8		MAP6	4.48101	0.0186		XAF1	30.4021	0.00403		IFI6	24.6976	15.7921
9		DNER	4.47931	0.0187		IFIT1	27.4917	0.00672		OAS3	21.5834	14.6165
10		INKA2	4.27322	0.0203		EPSTI1	25.8027	0.00567		IFIH1	21.46	13.5166
11		MORN5	4.19523	0.0179		IFI6	24.6976	0.00304		IFIT2	20.7135	15.5328
12		ITGAE	4.19058	0.00403		C1R	23.5373	0.0162		IFIT3	20.0336	15.3228
13		ALDH3A1	4.0832	0.015		SAMD9L	23.1622	0.00536		IFI35	19.5372	11.9603
14		C11orf97	4.06358	0.0286		OAS3	21.5834	0.00536		RSAD2	19.3093	14.1817
15		CMTM4	4.03803	0.00602		IFIH1	21.46	0.00403		IFI27	19.1683	14.6245
16						CMPK2	21.1682	0.00563		OAS1	18.9983	14.4298
17						GMPR	20.9808	0.0128		IFITM2	18.04	12.4779
18						IFIT2	20.7135	0.0111		HERC5	16.2107	11.1292
19						IFIT3	20.0336	0.0058		MX1	15.2782	14.7933
20						IFI35	19.5372	0.00524		OAS2	14.3771	14.8222
21						RSAD2	19.3093	0.00619		ISG20	13.1665	11.8026
22						IFI27	19.1683	0.00113		TAP1	11.2251	11.6054
23						DDX58	19.0418	0.00602		IFITM3	8.87071	15.4992
24						OAS1	18.9983	0.00403		STAT2	7.55222	13.0177
25						IFITM2	18.04	0.00427		UBE2L6	7.40436	13.8385
26						GBP5	17.9343	0.0122		HLA-A	7.33514	12.627
27						BATF2	16.9984	0.0117		HLA-B	7.08442	14.6848
28						C1S	16.4014	0.0108		HLA-C	6.48778	10.3462
29						HERC5	16.2107	0.0113		STAT1	6.35404	14.5331
30						MX1	15.2782	0.00563		HLA-E	5.39304	12.109
31						SAMD9	15.116	0.00403		UBA7	5.39276	10.6735
32						OAS2	14.3771	0.00567		IFIT5	5.08686	10.9827
33						IFI44	14.2575	0.0043		EIF2AK2	4.5204	13.2335
34						IDO1	13.4833	0.00563
35						ISG20	13.1665	0.0121
36						USP18	13.0154	0.0104
37						DDX60L	12.7226	0.0116
38						DUOX2	12.6711	0.00869
39						APOL3	12.624	0.00563
40						HSH2D	12.4001	0.00544
41						GBP4	12.3662	0.0134
42						ATP10B	12.2495	0.00793
43						ACE2	12.0032	0.00524
44						NT5C3A	11.6875	0.0056
45						TAP1	11.2251	0.00482
46						TYMP	10.7766	0.00742
47						APOD	10.5694	0.00533
48						SP110	10.3898	0.00663
49						SECTM1	10.3073	0.0202
50						HELZ2	10.2932	0.0139
51						HERC6	9.9211	0.00451
52						GBP1	9.89363	0.0143
53						DDX60	9.7674	0.00576
54						NMI	9.45728	0.0056
55						CD274	9.43665	0.0207
56						LGALS9	9.2519	0.00123
57						CEACAM1	9.23172	0.0112
58						NLRC5	9.1171	0.0072
59						ADAM28	8.97695	0.000273
60						BTN3A1	8.96824	0.00123
61						IFITM3	8.87071	0.00576
62						SLC38A5	8.4021	0.00619
63						IFI16	8.30051	0.00563
64						LY6E	8.13124	0.00576
65						SLITRK6	8.02277	0.0298
66						BTN3A3	7.99764	0.000617
67						PARP9	7.85439	0.00524
68						LAMP3	7.77935	0.011
69						ETV7	7.71719	0.0156
70						CYP24A1	7.57594	0.00403
71						STAT2	7.55222	0.0056
72						IL20RB	7.41836	0.00563
73						UBE2L6	7.40436	0.00673
74						TRIM21	7.36035	0.00593
75						HLA-A	7.33514	0.000273
76						PNPT1	7.24809	0.0153
77						PLEK2	7.2299	0.00123
78						TENT5A	7.2095	0.00699
79						PLAAT2	7.19179	0.0424
80						HLA-B	7.08442	0.000273
81						PPM1K	7.02452	0.00576
82						CLEC7A	6.96791	0.0364
83						TNFSF10	6.87007	0.00782
84						HLA-C	6.48778	0.000273
85						TLR3	6.46881	0.0043
86						SIDT1	6.42168	0.00591
87						STAT1	6.35404	0.00546
88						LIFR	6.35173	0.0152
89						TRIM5	6.26016	0.00611
90						LMO2	6.17633	0.0245
91						HK2	6.08803	0.00362
92						TMEM140	6.06644	0.008
93						CFH	6.02798	0.00113
94						TOR1B	5.9824	0.00675
95						DHX58	5.97142	0.00892
96						BCL2A1	5.90853	0.0183
97						BTN3A2	5.88044	0.00123
98						RTP4	5.82931	0.00611
99						PML	5.78624	0.0116
100						SHFL	5.77372	0.0155
101						PLEKHA4	5.76072	0.00823
102						CX3CL1	5.7252	0.0472
103						APOL1	5.70915	0.00687
104						WARS1	5.6246	0.00552
105						GSDMB	5.61223	0.0118
106						LOX	5.58749	0.0106
107						PLSCR1	5.5643	0.00563
108						TCN2	5.5295	0.00403
109						CASP1	5.48294	0.00611
110						TRIB2	5.47772	0.0043
111						PSMB9	5.39435	0.00563
112						HLA-E	5.39304	0.00403
113						UBA7	5.39276	0.00697
114						NUPR1	5.38035	0.0103
115						CCL20	5.3715	0.0357
116						LPAR6	5.32599	0.0224
117						TRIM38	5.25221	0.00675
118						PARP12	5.24548	0.0117
119						LAP3	5.22969	0.00615
120						TRIM14	5.20645	0.00435
121						IFIT5	5.08686	0.00563
122						RASGRP3	5.07146	0.0404
123						LGALS3BP	5.0332	0.000617
124						TRIM31	4.95351	0.0357
125						BIRC3	4.88666	0.0168
126						RNF213	4.86419	0.00611
127						PTGS2	4.79681	0.0455
128						BLZF1	4.7697	0.0106
129						MDK	4.749	0.00403
130						APOBEC3G	4.74193	0.0206
131						CMYA5	4.72987	0.0106
132						PDZK1IP1	4.72389	0.00949
133						TRANK1	4.71105	0.0179
134						DTX3L	4.67608	0.0056
135						VNN3	4.58843	0.0307
136						SYTL5	4.54254	0.0181
137						EIF2AK2	4.5204	0.00582
138						SLC25A28	4.49229	0.00922
139						TRIM69	4.48529	0.00593
140						GLRX	4.47962	0.00576
141						IRAK2	4.41572	0.0161
142						TRIM22	4.38158	0.0056
143						TLR2	4.37604	0.00304
144						LGMN	4.36884	0.0202
145						TGFB3	4.36173	0.00869
146						TMTC1	4.31796	0.0189
147						HAS3	4.30601	0.0159
148						STX19	4.29632	0.00792
149						IRAK3	4.28086	0.00761
150						CMTR1	4.28034	0.00675
151						CHROMR	4.14271	0.0161
152						HRH1	4.1341	0.00742
153						APOL6	4.12044	0.00963
154						ZFYVE26	4.10029	0.00482
155						ZNFX1	4.05464	0.0106
156						CNP	4.04356	0.0134
157						NUB1	4.0346	0.0269
158						CWF19L2	4.02134	0.00123
159						ID1	4.01507	0.00663
160						TIMP1	4.00569	0.0286

## Sheet: 1_finger.Genes_UNION_COMMON
	core SCOV2 molecular fingerprint genes from GSE151513, GSE158930 down-regulated in SCOV2 early stage
	UNION	COMMON
1	BST2	IFI27
2	DDX58	IFI6
3	EIF2AK2	IFIH1
4	HERC5	IFIT1
5	HLA-A	IFIT2
6	HLA-B	IFIT3
7	HLA-C	IFIT5
8	HLA-E	IFITM1
9	IFI27	ISG15
10	IFI35	MX1
11	IFI6	MX2
12	IFIH1	OAS1
13	IFIT1	OAS2
14	IFIT2	OAS3
15	IFIT3	RSAD2
16	IFIT5	STAT2
17	IFITM1	UBE2L6
18	IFITM2	XAF1
19	IFITM3
20	IRF7
21	IRF9
22	ISG15
23	ISG20
24	MX1
25	MX2
26	OAS1
27	OAS2
28	OAS3
29	OASL
30	RSAD2
31	SAMHD1
32	STAT1
33	STAT2
34	TAP1
35	UBA7
36	UBE2L6
37	USP18
38	XAF1

## Sheet: 2_GSE33267_SCOV1_2-stage
		UP-regulated in EARLY SCOV1				Down-regulated in EARLY SCOV1				core molecular fingerprint	down-regulated in EARLY SCOV1
		Gene	FC↓	Adj.Pval		Gene	FC↓	Adj.Pval		Gene	FC↓	Adj.Pval
1		CLDN2	17.2387	9.94e-12		LINC01093	146.077	7.2e-07		BST2	55.4705	9.16e-20		⦿ intersect with the 18 genes shared between the two-stage SCOV2 core molecular fingerprints (down-regulated in the EARLY SCOV2 infection stage) induced from experiments with GSE151513 and GSE158930
2		KIF20A	13.6409	3.53e-15		IFNB1	134.147	1.96e-17		OAS2	40.0927	5.24e-16	⦿
3		ANXA13	13.2832	5.93e-15		IFNL3	130.366	6.51e-15		XAF1	35.568	9.16e-20	⦿
4		MMP1	10.7319	5.28e-16		HSPA6	76.5858	1.55e-12		MX2	28.7521	9.94e-19	⦿
5		FXYD2	10.4375	1.07e-18		CKM	73.1434	3.43e-18		RSAD2	26.1828	3.38e-17	⦿
6		FXYD6-FXYD2	9.15078	1.47e-17		CSF3	67.6538	4.55e-15		IFIT3	26.1307	2.54e-19	⦿
7		MKI67	8.39033	4.9e-13		IFNL2	66.2721	1.86e-16		IFIT2	23.8875	1.81e-13	⦿
8						EDAR	57.3906	1.65e-07		IFIT1	20.6204	2.77e-17	⦿
9						IFNL1	55.8408	3.27e-17		IFI27	16.8959	5.58e-18	⦿
10						BST2	55.4705	9.16e-20		OASL	14.6604	1.4e-17
11						PLA2G4F	52.8555	2.32e-12		MX1	14.385	2.77e-17	⦿
12						CXCL10	47.4664	1.3e-16		IFI6	13.3611	3.44e-18	⦿
13						TRIM22	45.6335	3.26e-18		ISG15	12.7697	5.94e-19	⦿
14						CH25H	45.1278	3.48e-15		OAS1	11.3859	3.23e-16	⦿
15						CXCL11	43.5857	7.58e-17		IFITM3	11.3514	5.94e-19
16						CREB5	43.0097	9.92e-17		HERC5	9.2705	2.54e-19
17						PRNT	42.5076	2.49e-07		IFI35	8.42121	4.05e-19
18						TRIML2	41.4295	5.62e-17		OAS3	8.00428	9.5e-17	⦿
19						OAS2	40.0927	5.24e-16
20						FAM90A7P	39.417	9.66e-15
21						SLC15A3	38.433	1.04e-18
22						PAEP	37.4901	1.83e-10
23						FAM90A2P	37.3197	9.23e-15
24						RGR	36.1961	5.1e-11
25						NPFFR2	35.9207	5.28e-16
26						XAF1	35.568	9.16e-20
27						FAM90A22P	35.0127	4.75e-15
28						NEFH	33.6369	5.61e-15
29						NKX6-3	32.2055	7.39e-12
30						PER1	31.5008	7.78e-15
31						TRAV13-2	29.4523	1.8e-07
32						MX2	28.7521	9.94e-19
33						UVRAG-DT	28.1664	1.62e-09
34						ATF3	28.0798	5.26e-13
35						TNFAIP3	26.4474	6.68e-17
36						RSAD2	26.1828	3.38e-17
37						IFIT3	26.1307	2.54e-19
38						FAM90A1	25.8451	1.06e-13
39						H1-6	25.387	2.78e-11
40						PNPLA5	25.3108	9.82e-09
41						ZBTB47	25.0477	9.58e-10
42						IL6	24.9489	5.24e-16
43						AR	24.9062	1.92e-14
44						HHIP	24.8638	1.13e-09
45						DRD3	24.2563	1.67e-10
46						VSIG2	23.9119	1.54e-09
47						IFIT2	23.8875	1.81e-13
48						ZBP1	23.6579	9.16e-20
49						IFI44L	22.5214	8.87e-16
50						CEACAMP10	22.1989	2.77e-17
51						FAP	21.9822	1.77e-16
52						GBP5	20.8471	1.01e-13
53						IFIT1	20.6204	2.77e-17
54						IDO1	20.0344	1.22e-13
55						PTX3	19.1505	2.12e-14
56						CCR8	19.1467	8.35e-07
57						ETV7	18.3171	5.37e-16
58						BATF2	18.1395	3.85e-16
59						IKZF3	17.9393	1.17e-18
60						WFDC9	17.8641	7.49e-12
61						IL11	17.8506	2.73e-18
62						EPSTI1	17.4525	1.16e-16
63						IFI27	16.8959	5.58e-18
64						TSHZ3	16.7898	4.99e-10
65						NFKBIA	16.6719	6.23e-17
66						ARC	16.5815	3.3e-14
67						SCTR	16.4062	3.2e-10
68						CD69	16.3214	5.9e-12
69						VCX3A	16.2885	6.68e-18
70						DUSP1	16.2145	3.99e-11
71						LAMP3	15.6467	1.87e-17
72						JUN	15.5939	3.33e-16
73						SAMD9L	15.2336	9.77e-17
74						GEM	15.057	8.39e-16
75						ALOX5AP	14.6777	1.22e-08
76						OASL	14.6604	1.4e-17
77						THSD7A	14.6135	2.6e-15
78						MX1	14.385	2.77e-17
79						NID1	13.941	9.7e-15
80						SIDT1	13.8891	4.61e-12
81						IFITM4P	13.8843	8.93e-20
82						GPR17	13.6734	1.45e-10
83						DUSP16	13.6603	2.53e-16
84						TNFRSF9	13.5963	3.71e-13
85						NEFM	13.5611	6.48e-15
86						TYROBP	13.4795	1.07e-12
87						IFI6	13.3611	3.44e-18
88						HDAC9	13.3209	7.84e-15
89						CSF2	13.3045	2.77e-12
90						MAP4K1	13.2277	2.67e-11
91						ISG15	12.7697	5.94e-19
92						PTPN21	12.756	7.01e-14
93						PARVG	12.6238	2.7e-08
94						NUAK2	12.5924	1.55e-14
95						VN1R10P	12.5495	7.6e-10
96						DUSP8	12.4599	5.02e-16
97						C1R	12.4256	3.88e-10
98						MT2A	12.1887	4.05e-19
99						RASGRP3	12.1854	1.78e-17
100						PPP1R15A	12.1492	9.88e-13
101						APOBEC3G	12.0891	5.03e-15
102						DHX58	11.9815	3.44e-18
103						CSRNP1	11.8656	8.04e-09
104						IFITM3P7	11.8604	1.07e-18
105						FAM247B	11.8461	1.61e-19
106						IFIT1P1	11.773	2.88e-05
107						FAM247A	11.685	4.05e-19
108						ZC3H12A	11.6259	7.92e-14
109						IFITM8P	11.5053	3.24e-19
110						CD84	11.4723	1.13e-07
111						OAS1	11.3859	3.23e-16
112						CCL20	11.3689	8.17e-14
113						IFITM3	11.3514	5.94e-19
114						MT1E	11.3138	3.26e-15
115						HCP5	11.0602	3.34e-19
116						FILIP1L	11.0383	4.88e-11
117						APOL3	11.026	1.4e-17
118						RRAD	10.9903	2.06e-15
119						NR1D1	10.854	1.12e-08
120						USP30-AS1	10.8466	1.34e-19
121						CD274	10.6877	1.53e-18
122						SAMD10	10.4902	5.44e-11
123						IFITM3P1	10.4775	1.34e-19
124						USP41	10.3251	2.54e-19
125						CCL5	10.2614	1.18e-16
126						SNAI1	10.2126	1.87e-17
127						RTP4	10.1065	3.41e-17
128						GBP4	10.0627	1.15e-14
129						NUPR1	10.0506	5.78e-14
130						ITPRIP-AS1	10.042	3.8e-10
131						FBXW10	9.98663	6.71e-17
132						GLYCTK	9.95522	1.45e-10
133						UBE2L6	9.8092	3.26e-18
134						ARRDC3	9.78519	7.39e-15
135						TJP1	9.75534	8.5e-13
136						UBA7	9.74199	3.69e-17
137						GIMAP2	9.61329	2.11e-12
138						CPEB2	9.56415	4.71e-16
139						PLA2G4C	9.5091	1.7e-16
140						TENT5A	9.49033	7.57e-13
141						GBP1	9.37878	3.07e-17
142						MAP3K8	9.31864	5.17e-16
143						HERC5	9.2705	2.54e-19
144						CLK4	9.12407	1.34e-13
145						ACKR4P1	9.05043	5.27e-15
146						IL4I1	9.01776	6.23e-15
147						IFI44	9.00983	1.62e-15
148						TRAF1	8.9131	5.21e-15
149						DDX58	8.76302	1.92e-17
150						GBP1P1	8.64227	3.38e-17
151						ZFHX2	8.59932	9.07e-14
152						KLHDC7B	8.55643	3.65e-12
153						IFI35	8.42121	4.05e-19
154						DDX60	8.42103	1.48e-17
155						CYLD	8.41669	6.31e-14
156						GSDMB	8.34157	1.69e-16
157						NR0B2	8.30839	1.23e-08
158						SYNE1	8.1101	1.08e-14
159						TNFSF13B	8.10816	6.7e-15
160						SECTM1	8.03444	1.42e-14
						OAS3	8.00428	9.5e-17

## Sheet: 2_GSE148729_SCOV1_2-stage
		UP-regulated in EARLY SCOV1				Down-regulated in EARLY SCOV1				core molecular fingerprint	down-regulated in EARLY SCOV1
		Gene	FC↓	Adj.Pval		Gene	FC↓	Adj.Pval		Gene	FC↓	Adj.Pval			BST2
1		AHNAK2	6.17162	2.85e-05		IFIT2	60.3759	4.58e-06		IFIT2	60.3759	4.58e-06			OAS2
2		F2R	5.04533	5.92e-05		IFIT3	42.4605	4.58e-06		IFIT3	42.4605	4.58e-06			XAF1
3		GALNT5	4.55594	5.56e-05		OASL	30.7689	8.51e-06		OASL	30.7689	8.51e-06			MX2
4		CAVIN1	4.46605	5.38e-05		GBP4	29.9763	6.82e-06		HERC5	24.7533	6.79e-06			RSAD2
5		ARL4C	4.29259	5.66e-05		HERC5	24.7533	6.79e-06		IFIT1	23.6489	6.79e-06			IFIT3
6		L1CAM	4.0602	0.000292		CMPK2	23.7088	6.79e-06		RSAD2	20.3873	6.79e-06			IFIT2
7		PKIB	4.0118	6.82e-05		IFIT1	23.6489	6.79e-06		OAS2	16.9787	6.79e-06			IFIT1
8						TRIM22	21.8718	6.82e-06		IFIH1	16.7014	8.51e-06			IFI27
9						TRANK1	21.7456	6.79e-06		XAF1	15.817	6.79e-06			OASL
10						ATF3	20.4496	1.86e-05		IRF1	13.2049	1.69e-05			MX1
11						RSAD2	20.3873	6.79e-06		MX2	12.4463	1.63e-05			IFI6
12						SAMD9L	18.5051	6.79e-06		IFIT5	9.36871	1.86e-05			ISG15
13						GBP1	17.2348	8.51e-06		MX1	7.81313	1.63e-05			OAS1
14						OAS2	16.9787	6.79e-06		IRF7	7.77639	1.86e-05			IFITM3
15						IFIH1	16.7014	8.51e-06		OAS1	7.65897	1.86e-05			HERC5
16						USP18	15.9789	8.51e-06		ISG20	7.02501	2.39e-05			IFI35
17						XAF1	15.817	6.79e-06		UBE2L6	6.97648	2.14e-05			OAS3
18						IRF1	13.2049	1.69e-05		IFI27	6.60382	2.69e-05			IFIH1
19						DDX58	12.9789	8.7e-06		EGR1	6.37268	8.91e-05			IRF1
20						MX2	12.4463	1.63e-05		IFITM1	6.04818	4.15e-05			IFIT5
21						ARRDC3	12.3407	1.86e-05		IFI35	5.65842	2.56e-05			IRF7
22						CYP1A1	12.2516	8.51e-06		OAS3	5.48237	4.06e-05			ISG20
23						PPP1R15A	12.1476	8.51e-06		ISG15	5.44545	2.69e-05			UBE2L6
24						SAMD9	11.3239	8.51e-06		SAMHD1	5.40539	5.44e-05			EGR1
25						NFKBIA	11.1769	8.51e-06		STAT2	4.99367	4.09e-05			IFITM1
26						ZC3HAV1	11.1409	8.51e-06		HLA-F	4.9338	4.76e-05			SAMHD1
27						PTX3	10.9049	1.86e-05		UBA7	4.81956	4.15e-05			STAT2
28						TENT5A	10.6579	1.23e-05		STAT1	4.46079	6.19e-05			HLA-F
29						IFI16	9.95899	1.86e-05							UBA7
30						MAP3K8	9.59778	1.79e-05							STAT1
31						LAMP3	9.39439	1.67e-05
32						IFIT5	9.36871	1.86e-05
33						HELZ2	9.33662	3e-05
34						TNFAIP3	8.25032	1.79e-05
35						NT5C3A	8.11786	1.63e-05
36						TAP1	7.84351	1.63e-05
37						MX1	7.81313	1.63e-05
38						IRF7	7.77639	1.86e-05
39						REL	7.69142	2.99e-05
40						OAS1	7.65897	1.86e-05
41						CSRNP1	7.61609	2.08e-05
42						DDX60L	7.60475	1.86e-05
43						SNORA74A	7.60106	8.81e-05
44						APOL6	7.44644	1.86e-05
45						DUSP1	7.28738	2.56e-05
46						FOS	7.26645	2.08e-05
47						IFI44L	7.23378	0.000283
48						IFI44	7.1669	1.81e-05
49						PPM1K	7.06162	6.82e-05
50						ISG20	7.02501	2.39e-05
51						RASGEF1B	7.01357	2.85e-05
52						UBE2L6	6.97648	2.14e-05
53						RIPK2	6.81753	2.08e-05
54						RNU2-2P	6.76247	5.38e-05
55						SLFN5	6.76247	3e-05
56						NLRC5	6.71715	0.000201
57						PSMB9	6.66428	1.86e-05
58						IFI27	6.60382	2.69e-05
59						DHRS3	6.56912	4.15e-05
60						NCOA7	6.56866	3.5e-05
61						DNAJB4	6.55843	7.1e-05
62						PARP14	6.5023	2.08e-05
63						CYLD	6.49217	2.08e-05
64						DDX60	6.47733	2.85e-05
65						NEURL3	6.39879	2.44e-05
66						EGR1	6.37268	8.91e-05
67						LGALS9	6.31858	2.7e-05
68						NUAK2	6.15048	0.000225
69						TNFSF10	6.13303	2.08e-05
70						IFITM1	6.04818	4.15e-05
71						HSH2D	6.03331	6.19e-05
72						DUSP8	5.98831	6.4e-05
73						H1-3	5.92925	2.56e-05
74						CXCL2	5.78313	4.74e-05
75						TRIM31	5.71796	2.56e-05
76						SNORD13	5.71043	2.85e-05
77						JUN	5.69206	8.48e-05
78						IFI35	5.65842	2.56e-05
79						HCP5	5.64902	2.85e-05
80						CFH	5.64217	3.94e-05
81						SP110	5.63103	2.56e-05
82						TNFAIP2	5.58497	4.3e-05
83						KLF4	5.57975	7.63e-05
84						OAS3	5.48237	4.06e-05
85						ISG15	5.44545	2.69e-05
86						ZNFX1	5.42604	3.85e-05
87						SAMHD1	5.40539	5.44e-05
88						CD274	5.39566	9.26e-05
89						TDRD7	5.36062	4.06e-05
90						PMAIP1	5.34689	5.9e-05
91						PLEKHA4	5.27639	5.24e-05
92						STYK1	5.27109	0.000233
93						TRIM38	5.27054	7.67e-05
94						PARP10	5.25594	3.38e-05
95						ZC3H12A	5.22181	4.13e-05
96						CREB5	5.15171	4.15e-05
97						MXD1	5.10231	3.61e-05
98						RNF213	5.01587	0.000283
99						NA	4.99852	7.48e-05
100						DUSP16	4.99644	4.74e-05
101						STAT2	4.99367	4.09e-05
102						SNORA48	4.96055	4.21e-05
103						ANKRD33B	4.93654	5.31e-05
104						HLA-F	4.9338	4.76e-05
105						TRIM69	4.83361	0.000642
106						UBA7	4.81956	4.15e-05
107						H3C8	4.79457	0.000472
108						RNU4-1	4.75798	0.00027
109						TRIM21	4.69459	6.34e-05
110						RASGRP3	4.68127	4.74e-05
111						H3C1	4.66734	0.0001
112						PIM3	4.6641	0.000135
113						CCL20	4.63815	4.28e-05
114						RARB	4.61202	0.000299
115						CX3CL1	4.5975	5.9e-05
116						CEACAM1	4.56638	0.000199
117						PARP9	4.55452	6.49e-05
118						H2BC8	4.47861	5.9e-05
119						BUB1	4.47457	4.47e-05
120						STAT1	4.46079	6.19e-05
121						novel	4.43167	0.000236
122						HERC6	4.43105	7.11e-05
123						KDM6A	4.41588	0.000114
124						ICAM1	4.35961	4.74e-05
125						NFKBIZ	4.35659	7.67e-05
126						WDR74	4.30705	7.67e-05
127						IKZF3	4.28205	5.21e-05
128						BTN3A1	4.23908	0.000146
129						SP100	4.23056	5.9e-05
130						ZNF441	4.20877	0.000271
131						SNORD3A	4.20819	0.000263
132						SNORA70	4.16827	0.000199
133						NEDD4	4.15817	5.38e-05
134						PML	4.15198	0.000107
135						NOCT	4.12859	0.000123
136						SNORA63	4.12587	0.000166
137						MB21D2	4.12545	5.92e-05
138						PARP12	4.10961	6.79e-05
139						CHD2	4.09681	7.67e-05
140						novel	4.07768	7.67e-05
141						ZNF274	4.04839	0.000175
142						ABTB2	4.04405	0.000183
143						H3C7	4.01904	0.000116
144						H2BC11	4.01514	0.000164
145						BIRC3	4.01403	7.64e-05

## Sheet: 2_GSE148729_SCOV2_2-stage
		UP-regulated in EARLY SCOV2				Down-regulated in EARLY SCOV2				core molecular fingerprint	down-regulated in EARLY SCOV2
		Gene	FC↓	Adj.Pval		Gene	FC↓	Adj.Pval		Gene	FC↓	Adj.Pval
1		AHNAK2	8.98364	5.03e-11		IFIT2	138.002	5.37e-14		IFIT2	138.002	5.37e-14
2		ARL4C	4.68663	1.97e-09		OASL	93.3094	1.48e-13		OASL	93.3094	1.48e-13
3		THSD7A	4.40777	8.24e-09		GBP4	89.1029	5.37e-14		IFIT3	74.2567	8.66e-14
4		CAVIN1	4.35056	1.29e-08		IFIT3	74.2567	8.66e-14		RSAD2	49.2482	2.39e-13
5		MAP1B	4.31377	1.37e-08		RSAD2	49.2482	2.39e-13		HERC5	40.3935	2.39e-13
6		NUDT3	4.14149	8.87e-09		TRIM22	47.2601	2.1e-13		IFIH1	31.2753	1.85e-12
7		VAT1	4.14106	8.31e-09		HERC5	40.3935	2.39e-13		IFIT1	28.9622	9.04e-13
8		VIM	4.07613	5.6e-09		SAMD9L	32.3479	2.3e-12		OAS2	23.5197	1.85e-12
9		PMEPA1	4.07062	6.16e-09		IFIH1	31.2753	1.85e-12		IFI27	19.1902	5.46e-12
10						ATF3	29.656	1.71e-12		USP18	17.3198	5.46e-12
11						IFIT1	28.9622	9.04e-13		IFITM1	17.0063	5.64e-12
12						CMPK2	27.934	8.9e-13		IRF1	16.597	1.19e-11
13						TRANK1	27.5275	8.9e-13		XAF1	16.104	5.46e-12
14						GBP1	25.0815	1.04e-12		MX2	15.3392	5.46e-12
15						OAS2	23.5197	1.85e-12		DDX58	14.2452	5.64e-12
16						PPP1R15A	23.4213	5.46e-12		ISG20	13.1615	1.66e-11
17						LAMP3	22.5124	1.85e-12		IRF7	12.6683	3.28e-11
18						ZC3HAV1	21.0741	2.8e-12		HLA-F	11.6181	1.48e-11
19						IFI27	19.1902	5.46e-12		IFI35	11.4991	1.59e-11
20						SAMD9	17.6862	5.46e-12		IFIT5	11.0694	1.8e-11
21						USP18	17.3198	5.46e-12		OAS1	11.0494	2.19e-11
22						IFITM1	17.0063	5.64e-12		ISG15	10.8996	9.68e-11
23						PSMB9	16.665	5.46e-12		UBE2L6	10.8709	7.6e-11
24						HCP5	16.6125	5.46e-12		UBA7	10.2777	2.48e-11
25						IRF1	16.597	1.19e-11		CD274	10.1131	2.48e-11
26						NT5C3A	16.4088	3.49e-11		MX1	9.60077	7.75e-11
27						NFKBIA	16.1085	1.57e-11		EGR1	9.43616	7.6e-11
28						XAF1	16.104	5.46e-12		IFITM3	8.11702	7.08e-11
29						CX3CL1	15.9773	6.62e-12		STAT2	6.85307	2.64e-10
30						MX2	15.3392	5.46e-12		OAS3	6.81612	1.76e-10
31						TNFSF10	14.9446	6.62e-12		HLA-B	6.75895	4.74e-10
32						DDX58	14.2452	5.64e-12		CD74	6.43415	5.33e-10
33						ISG20	13.1615	1.66e-11		SAMHD1	5.90423	4.36e-10
34						TAP1	13.0873	1.19e-11		PSMB8	5.45621	6.95e-10
35						KLF4	12.7896	2.55e-11		IFI6	5.32931	4.93e-09
36						IRF7	12.6683	3.28e-11		CTSS	5.21765	3.47e-09
37						ARRDC3	12.6617	1.59e-11		HLA-DRA	5.09736	1.3e-09
38						PMAIP1	12.6481	1.09e-11		STAT1	4.90941	2.13e-09
39						LGALS9	12.549	1.89e-11
40						TRIM31	12.2839	3.66e-11
41						NLRC5	11.8684	1.66e-11
42						MAP3K8	11.6229	1.59e-11
43						HLA-F	11.6181	1.48e-11
44						IFI16	11.5151	2.85e-11
45						IFI35	11.4991	1.59e-11
46						PLEKHA4	11.2937	2.26e-11
47						IFIT5	11.0694	1.8e-11
48						NAV2	11.0651	2.64e-10
49						OAS1	11.0494	2.19e-11
50						ISG15	10.8996	9.68e-11
51						UBE2L6	10.8709	7.6e-11
52						APOL6	10.5557	2.09e-11
53						UBA7	10.2777	2.48e-11
54						CFH	10.1905	5.18e-11
55						CD274	10.1131	2.48e-11
56						CITED2	10.0377	1.03e-09
57						FOS	9.92488	2.06e-10
58						HELZ2	9.89603	3.83e-11
59						CEACAM1	9.79775	4.5e-11
60						PTGER4	9.71322	7.75e-11
61						MX1	9.60077	7.75e-11
62						EGR1	9.43616	7.6e-11
63						TENT5A	9.27727	7.75e-11
64						TNFAIP3	8.8618	2.82e-10
65						PARP14	8.83512	4.62e-11
66						NCOA7	8.80394	5.03e-11
67						WARS1	8.79845	7.47e-11
68						TRIM69	8.39919	9.68e-11
69						ZNFX1	8.15678	1.64e-10
70						IFITM3	8.11702	7.08e-11
71						PARP10	8.10381	2.72e-10
72						DDX60L	8.02277	5.06e-10
73						JAK2	7.64809	1.08e-10
74						IFI44	7.64597	1.09e-10
75						AFAP1	7.64279	1.77e-09
76						DHRS3	7.57844	1.39e-10
77						PLAAT4	7.41862	2.82e-10
78						DDX60	7.30154	2.27e-10
79						CCL20	7.27098	1.22e-10
80						KDM6A	7.25185	2.64e-10
81						RASGRP3	7.218	1.64e-10
82						TRIM38	7.19154	1.56e-10
83						DNAJB4	7.18332	1.64e-10
84						CREB5	7.16864	7.11e-10
85						PPM1K	7.14236	1.38e-10
86						TYMP	7.13889	2.16e-10
87						ZFP36	7.12801	2.15e-10
88						BTN3A1	7.04256	2.72e-10
89						PML	7.00799	6.24e-10
90						TRIM5	7.00119	1.54e-10
91						IFI44L	6.95741	9.44e-10
92						MED12L	6.93382	6.36e-10
93						HSH2D	6.92973	2.64e-10
94						H1-0	6.90672	2.64e-10
95						STAT2	6.85307	2.64e-10
96						OAS3	6.81612	1.76e-10
97						HLA-B	6.75895	4.74e-10
98						H2BU1	6.74608	8.2e-10
99						NEURL3	6.7365	9.3e-10
100						SP110	6.67746	2.06e-10
101						SLFN5	6.56957	3e-10
102						NMI	6.56298	3.69e-10
103						CD74	6.43415	5.33e-10
104						MXD1	6.43215	7.11e-10
105						HERC6	6.41545	2.42e-10
106						FZD4	6.34249	1.07e-08
107						TAP2-HLA-DOB	6.1864	6.88e-10
108						NUAK2	6.11054	5.46e-09
109						TDRD7	6.10758	3.89e-10
110						GCA	6.02892	1.1e-09
111						UBD	6.01619	9.03e-10
112						SAMHD1	5.90423	4.36e-10
113						CYLD	5.90198	1.84e-09
114						BIRC3	5.85513	1.9e-09
115						AC109326.1	5.79336	7.11e-10
116						TEP1	5.79296	9.61e-10
117						TAPBPL	5.79075	6.36e-09
118						CSRNP1	5.75813	1.29e-08
119						RNF213	5.72133	7.76e-10
120						NOCT	5.70648	1.02e-08
121						NR2F1-AS1	5.69127	2.55e-09
122						RIPK2-DT	5.60417	6.35e-09
123						HLA-H	5.58555	7.76e-10
124						H2BC11	5.55313	6.59e-10
125						PSMB8	5.45621	6.95e-10
126						SHFL	5.44733	7.57e-10
127						GSDMB	5.42529	9.45e-10
128						RIPK2	5.37271	1.25e-09
129						IFI6	5.32931	4.93e-09
130						PTGS2	5.32285	1.37e-09
131						DUSP1	5.28884	4.93e-09
132						HIST1H3C	5.2731	1.13e-08
133						TNFAIP2	5.27236	1.49e-09
134						TRIM21	5.26725	9.24e-10
135						CTSS	5.21765	3.47e-09
136						BTN3A3	5.20789	3.21e-09
137						PLAUR	5.17264	3.94e-09
138						JUN	5.14599	2.43e-09
139						HLA-DRA	5.09736	1.3e-09
140						NFKBIZ	5.06794	3.79e-09
141						TAP2	5.04464	1.96e-09
142						REL	5.00233	2.04e-09
143						SNORD13	4.94253	3.36e-06
144						LAP3	4.91673	1.56e-09
145						STAT1	4.90941	2.13e-09
146						TRAFD1	4.85156	3.94e-09
147						H2BC6	4.85005	1.84e-09
148						PARP9	4.79074	3.01e-09
149						PTX3	4.76145	6.42e-09
150						PIK3R3	4.6889	1.39e-08
151						RCAN1	4.67754	2.5e-09
152						CHEK2	4.67462	2.27e-09
153						NUB1	4.63831	2.1e-09
154						NFKB2	4.62387	3.18e-09
155						RNVU1-28	4.60947	8.63e-08
156						PARP12	4.59432	3.29e-09
157						GABBR1	4.57715	3.8e-09
158						RASGEF1B	4.53892	3.79e-09
159						TNFSF15	4.51445	3.8e-09
160						MASTL	4.51054	2.89e-09
161						PELI1	4.4755	3.79e-09
162						XRN1	4.47147	8e-09
163						H2BC13	4.46435	9.51e-09
164						DTX3L	4.46419	3.72e-09
165						LY6E	4.40594	8.31e-09
166						CFB	4.39664	6.13e-09
167						DUSP16	4.3831	7.09e-09
168						ICAM1	4.37702	1.53e-08
169						RNVU1-31	4.37172	1.19e-06
170						BTN2A2	4.3643	3.9e-09
171						CHST4	4.35282	9.22e-09
172						HIVEP2	4.35161	1.86e-08
173						STING1	4.3307	6.31e-09
174						PRKD2	4.32455	4.89e-09
175						ANKRD33B	4.30451	3.68e-09
176						SAT1	4.30302	3.79e-09
177						H1-10	4.28308	1.07e-08
178						THEMIS2	4.2816	6.91e-09
179						ARID5B	4.27345	1.41e-08
180						RPS6KC1	4.26546	6.57e-09
181						BUB1	4.22587	4.23e-09
182						PLCH1	4.219	5.46e-09
183						H2AW	4.21812	5.91e-09
184						H3C10	4.1961	1.05e-08
185						H2BC18	4.19087	5.13e-09
186						EPHA4	4.18289	3.43e-08
187						OPTN	4.18086	6.16e-09
188						H3C7	4.16842	9.56e-09
189						KYNU	4.15515	6.81e-09
190						H3C11	4.09922	2.48e-08
191						SP100	4.08971	8.19e-09
192						H1-3	4.05978	1.7e-08
193						BACH2	4.05471	8.82e-07
194						MB21D2	4.04685	1.32e-08
195						GBP3	4.03411	8.4e-09
196						CYP2B6	4.03369	1.11e-08
197						SNORA48	4.02461	2.27e-06
198						NR2F1	4.02336	3.64e-08
199						IL32	4.02113	2.76e-08

## Sheet: 2,1_finger.Genes_UNION_COMMON
	core SCOV1 molecular fingerprints from GSE33267 , GSE148729			core SCOV2 molecular fingerprints from GSE151513, GSE158930 , GSE148729			COMMON
	SCOV1 UNION	SCOV1 COMMON		SCOV2 UNION	SCOV2 COMMON		SCOV1 UNION , SCOV2 UNION	SCOV1 COMMON , SCOV2 COMMON
1	BST2	HERC5		BST2	IFI27		BST2	IFI27
2	EGR1	IFI27		CD274	IFI6		EGR1	IFIT1
3	HERC5	IFI35		CD74	IFIH1		HERC5	IFIT2
4	HLA-F	IFIT1		CTSS	IFIT1		HLA-F	IFIT3
5	IFI27	IFIT2		DDX58	IFIT2		IFI27	ISG15
6	IFI35	IFIT3		EGR1	IFIT3		IFI35	MX1
7	IFI6	ISG15		EIF2AK2	IFIT5		IFI6	MX2
8	IFIH1	MX1		HERC5	IFITM1		IFIH1	OAS1
9	IFIT1	MX2		HLA-A	ISG15		IFIT1	OAS2
10	IFIT2	OAS1		HLA-B	MX1		IFIT2	OAS3
11	IFIT3	OAS2		HLA-C	MX2		IFIT3	RSAD2
12	IFIT5	OAS3		HLA-DRA	OAS1		IFIT5	XAF1
13	IFITM1	OASL		HLA-E	OAS2		IFITM1
14	IFITM3	RSAD2		HLA-F	OAS3		IFITM3
15	IRF1	XAF1		IFI27	RSAD2		IRF1
16	IRF7			IFI35	STAT2		IRF7
17	ISG15			IFI6	UBE2L6		ISG15
18	ISG20			IFIH1	XAF1		ISG20
19	MX1			IFIT1			MX1
20	MX2			IFIT2			MX2
21	OAS1			IFIT3			OAS1
22	OAS2			IFIT5			OAS2
23	OAS3			IFITM1			OAS3
24	OASL			IFITM2			OASL
25	RSAD2			IFITM3			RSAD2
26	SAMHD1			IRF1			SAMHD1
27	STAT1			IRF7			STAT1
28	STAT2			IRF9			STAT2
29	UBA7			ISG15			UBA7
30	UBE2L6			ISG20			UBE2L6
31	XAF1			MX1			XAF1
32				MX2
33				OAS1
34				OAS2
35				OAS3
36				OASL
37				PSMB8
38				RSAD2
39				SAMHD1
40				STAT1
41				STAT2
42				TAP1
43				UBA7
44				UBE2L6
45				USP18
46				XAF1

## Sheet: 3_GSE47960__H1N1_SCOV1_early
		UP-regulated in EARLY H1N1 * probes with no correspondance to HGNC official gene name				Down-regulated in EARLY H1N1				core molecular fingerprint	over-expressed in EARLY H1N1 compared to EARLY SCOV1
		29
		Gene	FC↓	Adj.Pval		Gene	FC↓	Adj.Pval		Gene	FC↓	Adj.Pval
1		CXCL10	619.698	4.66e-10		CLDN22	5.56337	0.000383		OASL	93.2858	3.98e-12	⦿
2		none*	373.516	1.44e-09		CELF6	4.18545	1.11e-08		IFIT2	81.2594	6.89e-11	⦿
3		IFNL3	268.955	1.76e-09						RSAD2	63.2198	2.32e-11	⦿
4		CXCL11	243.475	1.66e-09						IFNB1	56.9425	1.15e-08		⦿ common with the set of genes formed from the union of all SCOV2 genes in the respective core molecular fingerprints from experiments with GSE151513, GSE158930 and GSE148729 datasets (46 genes down-regulated in the respective early infection stages)
5		OASL	93.2858	3.98e-12						IFIT1	49.7719	4.07e-11	⦿
6		IFNL1	85.1617	6.87e-10						IFIT3	47.3797	3.26e-12	⦿
7		IFIT2	81.2594	6.89e-11						HERC5	38.8101	3.21e-11	⦿
8		IFIT2	78.1042	4.07e-11						MX2	31.7622	3.98e-12	⦿
9		CXCL9	76.8754	5.95e-10						ISG15	30.4288	4.07e-11	⦿
10		IFNL2	70.0129	2.97e-10						DDX58	22.7934	2.78e-11	⦿
11		RSAD2	63.2198	2.32e-11						USP41	17.7528	1.19e-12
12		IFNB1	56.9425	1.15e-08						OAS3	17.6653	1.17e-10	⦿
13		SSTR2	55.4853	1.34e-08						OAS2	16.9263	4.94e-10	⦿
14		RSAD2	49.865	1.95e-11						STAT1	16.0128	8.73e-13	⦿
15		IFIT1	49.7719	4.07e-11						MX1	14.5602	3.26e-12	⦿
16		IFIT1P1	48.4026	9.69e-06						OAS1	14.4765	6.64e-11	⦿
17		AIM2	48.097	1.63e-09						IFI6	12.7219	2.43e-09	⦿
18		IFIT3	47.3797	3.26e-12						IRF7	7.95674	1.93e-09	⦿
19		HERC5	38.8101	3.21e-11						BST2	7.65396	5.27e-07	⦿
20		CCL5	38.3314	1.17e-10						IFI35	7.01811	2.1e-11	⦿
21		IFI44L	37.7082	2.95e-09						XAF1	6.64144	7.62e-10	⦿
22		TNFSF13B	32.6987	9.78e-11						IFI27	6.58343	4.15e-07	⦿
23		MX2	31.7622	3.98e-12						ISG20	5.93347	2.05e-09	⦿
24		ZBP1	31.3511	1.65e-10						IFIT5	5.90279	2.55e-12	⦿
25		none	31.0047	7.17e-12						DHX58	4.88112	4.92e-10
26		EPSTI1	30.9729	2.78e-11						EIF2AK2	4.66835	1.36e-10	⦿
27		ISG15	30.4288	4.07e-11						IFITM3	4.42529	1.46e-07	⦿
28		MX2	29.2407	7.58e-12						UBE2L6	4.23397	3.38e-08	⦿
29		EPSTI1	24.4593	1.66e-11						IL22RA1	4.11666	1.01e-08
30		DDX58	22.7934	2.78e-11
31		OAS3	19.7021	1.78e-10
32		USP41	17.7528	1.19e-12
33		OAS3	17.6653	1.17e-10
34		FAM247A	17.5312	2.46e-12
35		OAS2	16.9263	4.94e-10
36		GMPR	16.7672	1.96e-12
37		BATF2	16.3754	4.07e-11
38		FAM247B	16.284	3.26e-12
39		STAT1	16.0128	8.73e-13
40		OAS2	15.9321	7.88e-11
41		LAMP3	15.3338	9.39e-10
42		none	15.0604	5.17e-09
43		none	15.0393	3.21e-11
44		PPM1K	15.0081	3.21e-11
45		MX1	14.5602	3.26e-12
46		OAS1	14.4765	6.64e-11
47		DDX60L	13.3132	7.84e-11
48		APOBEC3A	13.2746	4.05e-05
49		none	12.9736	7.62e-10
50		IFI6	12.7219	2.43e-09
51		RASGRP3	11.8569	7.08e-07
52		OR52K3P	11.7915	1.65e-09
53		none	11.5536	2.39e-10
54		TMEM140	11.336	9.06e-08
55		DDX60	11.2175	1.61e-10
56		none	10.944	5.98e-08
57		DDX60	10.6443	1.95e-11
58		SAMD9L	10.467	1.36e-09
59		none	10.4575	7.62e-09
60		CCDC194	10.385	2.97e-10
61		HESX1	10.3287	2.16e-08
62		SOCS1	10.2563	2.19e-07
63		IFI44	10.2134	5.69e-10
64		HESX1	10.0657	1.32e-09
65		none	10.0167	2.72e-10
66		none	9.69694	0.00026
67		ZBP1	9.45642	7.37e-08
68		THEMIS2	9.39614	1.76e-09
69		XAF1	9.3624	2.46e-10
70		HERC6	9.29106	2.44e-09
71		RBM11	9.28749	5.66e-08
72		HERC6	9.11304	1.62e-09
73		TAGAP	9.05685	6.84e-08
74		CD274	8.93419	1.65e-08
75		CD274	8.83244	4.91e-10
76		none	8.79127	1.25e-08
77		ETV7	8.68718	1.17e-10
78		PPM1K	8.12971	4.99e-10
79		IRF7	7.95674	1.93e-09
80		none	7.8997	6.92e-07
81		RIPOR2	7.85659	1.85e-06
82		TAGAP	7.76508	2.89e-08
83		BST2	7.65396	5.27e-07
84		STAT1	7.37876	1.42e-10
85		IRF7	7.24708	5.49e-08
86		none	7.18624	3.71e-08
87		TMEM140	7.09987	9.22e-09
88		HSH2D	7.09898	3.88e-11
89		KLHDC7B	7.02273	3.1e-10
90		IFI35	7.01811	2.1e-11
91		none	6.89382	1.19e-12
92		IDO1	6.82702	3.42e-05
93		GBP4	6.77797	4.14e-08
94		ZC3HAV1	6.75647	3.41e-11
95		SAMD9	6.72108	3.93e-09
96		C17orf67	6.72044	4.04e-06
97		XAF1	6.66499	4.64e-10
98		none	6.6475	4.61e-07
99		XAF1	6.64144	7.62e-10
100		SAMD9	6.63138	1.52e-08
101		IFI27	6.58343	4.15e-07
102		SAMD9	6.49441	9.81e-09
103		GBP4	6.46289	1.7e-08
104		none	6.21213	8.83e-08
105		SAMD9	6.17562	1.63e-09
106		none	6.1556	8.2e-08
107		SLC15A3	6.15036	5.43e-08
108		SRD5A3-AS1	6.06748	7.46e-05
109		SP110	6.03185	2.55e-12
110		IFI27	6.02481	1.62e-06
111		ISG20	5.93347	2.05e-09
112		IFIT5	5.90279	2.55e-12
113		PCDH17	5.8896	8e-06
114		MLKL	5.82171	2.69e-08
115		none	5.7698	2.97e-10
116		none	5.71856	1.52e-10
117		IL4I1	5.68096	8.43e-06
118		CRISPLD2	5.67353	2.74e-07
119		RTP4	5.64767	1.74e-10
120		SSTR2	5.63816	8.67e-06
121		PNPT1	5.63387	9.17e-11
122		GBP1	5.60995	7.56e-07
123		NTNG2	5.58706	1.55e-08
124		CFAP58-DT	5.53133	0.000596
125		HTR2B	5.49395	2.79e-07
126		IFITM4P	5.47859	7.55e-08
127		MLKL	5.4366	6.51e-08
128		PARP14	5.42514	1.51e-08
129		PRLHR	5.30957	1.71e-05
130		TAP1	5.27855	1.7e-09
131		SUSD3	5.24472	1.4e-06
132		GBP1P1	5.20712	7.54e-07
133		none	5.14847	0.000436
134		GBP5	5.09716	1.49e-06
135		NT5C3A	5.09276	2.54e-10
136		PARP14	5.09192	4.89e-08
137		CD38	5.08312	4.61e-05
138		C17orf67	5.07201	3.33e-07
139		APOL4	5.05914	4.02e-05
140		PARP9	5.01262	6.87e-10
141		none	4.98663	2.61e-09
142		IFIT5	4.95093	2.56e-12
143		TRIM69	4.88443	1.93e-09
144		DHX58	4.88112	4.92e-10
145		none	4.853	4.7e-09
146		TRANK1	4.75882	2.88e-06
147		none	4.74506	2.42e-07
148		PARP14	4.74272	4.21e-08
149		PNPT1	4.72514	1.66e-08
150		none	4.70935	1.99e-06
151		NUPR1	4.70298	3.14e-09
152		none	4.69501	1.73e-07
153		EIF2AK2	4.66835	1.36e-10
154		RORB	4.66561	0.0001
155		PARP12	4.66126	3.4e-10
156		APOBEC3G	4.60138	3.98e-08
157		SLC25A28	4.59643	1.19e-12
158		PIK3AP1	4.58732	2.13e-06
159		USP30-AS1	4.57377	1.44e-06
160		ATP10A	4.52722	5.69e-06
161		SLC25A28	4.52	1.63e-12
162		STARD5	4.48797	2.23e-09
163		CHROMR	4.45912	3.16e-08
164		EIF2AK2	4.45629	2.61e-10
165		WARS1	4.44588	6.64e-07
166		IFITM3	4.42529	1.46e-07
167		none	4.40412	8.35e-06
168		none	4.38177	3.01e-07
169		PML	4.36792	1.16e-11
170		none	4.35913	7.3e-08
171		TOR1B	4.35435	7.17e-12
172		FAP	4.33723	0.0417
173		CHROMR	4.31533	1.2e-07
174		none	4.30466	7.6e-05
175		CCN3	4.28663	2.2e-07
176		PHLPP2	4.23998	2.39e-10
177		UBE2L6	4.23397	3.38e-08
178		PSAT1P3	4.21231	0.000277
179		CCNA1	4.17831	5.03e-05
180		JAML	4.11742	6.22e-08
181		CSAG2	4.11701	0.000359
182		IL22RA1	4.11666	1.01e-08
183		none	4.10536	0.00022
184		STARD5	4.07501	2.51e-08
185		CD38	4.0658	0.000306
186		PML	4.06396	4.08e-07
187		TRIM21	4.06344	1.97e-07
188		PARP14	4.03939	1.98e-10
189		BCL2L14	4.02002	3.73e-09
190		TRIM14	4.0133	3.1e-10
191		TRANK1	4.00322	1.38e-06

## Sheet: 4_GSE152075_SCOV2_ViralLoad
		UP-regulated in LOW viral-load				Down-regulated in LOW viral-load				core molecular fingerprint	down-regulated in LOW viral-load
		Gene	FC↓	Adj.Pval		Gene	FC↓	Adj.Pval		Gene	FC↓	Adj.Pval
1		CXCL8	3.76855	0.00222		CXCL11	16.1919	2.31e-16		IFIT1	4.53	1.03e-06
2		TREM1	3.0445	0.0269		CXCL10	13.0555	2.75e-13		IFIT2	4.52	9.35e-06
3		KCNJ15	2.9289	0.0021		CXCL9	6.09119	2.3e-07		USP18	4.41	8.62e-07
4		CXCR2	2.82131	0.0341		IDO1	5.2288	7.1e-07		DDX58	3.91	8.97e-06
5		G0S2	2.81311	0.0269		IFIT1	4.53225	1.03e-06		OASL	3.56	0.000415
6		SLC2A3	2.80421	0.0282		IFIT2	4.51524	9.35e-06		IFI6	3.53	4.09e-06
7		RGS2	2.74752	0.0254		CMPK2	4.45467	2.57e-06		HERC5	3.43	0.000362
8		S100A9	2.73014	0.0281		USP18	4.4108	8.62e-07		OAS2	3.18	3.53e-05
9		SORL1	2.61426	0.00631		SAMD9L	4.3969	6.88e-06		IFIT3	3.16	0.00023
10		FCAR	2.2682	0.042		CASP17P	4.2638	0.0399		OAS1	3.01	0.000544
11		IBA57	2.16622	0.016		RGL1	4.03432	8.62e-07		OAS3	2.96	0.00037
12		ADAMTSL3	2.12096	0.0341		LAMP3	3.96796	2.3e-07		IFITM1	2.78	0.00828
13		CYP4F3	2.10826	0.0361		DDX58	3.91278	8.97e-06		UBE2L6	2.74	0.00141
14		HERC2P8	2.10192	0.0298		LMO2	3.77372	8.62e-07		MX1	2.65	0.000885
15		HERC2P5	2.09874	0.0322		OASL	3.56473	0.000415		ISG15	2.52	0.0361
16		NA	2.0976	0.0491		TNFSF10	3.55278	9.09e-06		RSAD2	2.5	0.0117
17		CACNA1D	2.068	0.04		IFI6	3.52956	4.09e-06		PSMB8	2.44	0.00442
18		SPG7	2.01317	0.0438		WARS1	3.52609	9.35e-06		IFITM3	2.27	0.0361
19						IL33	3.46953	1.12e-05		EIF2AK2	2.26	0.00876
20						CD300E	3.45551	4.46e-05		UBA6	2.22	0.00944
21						NEXN	3.43812	6.88e-06		IRF6	2.2	0.0215
22						HERC5	3.43086	0.000362		DHX58	2.15	0.0157
23						APOL3	3.42888	4.64e-05		UBE2E1	2.09	0.0267
24						ACE2	3.31504	9.35e-06		UBE2Z	2.09	0.0267
25						NT5C3A	3.31178	0.000435		IFIT5	2.06	0.0433
26						PARP12	3.1893	0.000362		BST2	2.02	0.0326
27						NUB1	3.17556	7.3e-05
28						OAS2	3.17511	3.53e-05
29						IFIT3	3.16066	0.00023
30						RTP4	3.12579	3.41e-05
31						HERC6	3.10905	1.04e-05
32						SAMD9	3.09454	0.000432
33						ENDOD1	3.07652	2.2e-05
34						LAP3	3.07081	0.000132
35						CCN2	3.01795	0.000938
36						OAS1	3.01464	0.000544
37						ADAP2	2.96225	0.000938
38						OAS3	2.95833	0.00037
39						PARP9	2.95783	0.00066
40						PLEKHA4	2.95745	3.45e-05
41						IFI44L	2.90989	0.000619
42						GBP1P1	2.89371	0.000658
43						MUC15	2.85225	0.00066
44						OPTN	2.84696	7.3e-05
45						CD38	2.82701	0.00137
46						GCH1	2.79746	0.00184
47						CCND1	2.79361	0.00037
48						IFITM1	2.78373	0.00828
49						PER3	2.75267	0.00113
50						UBE2L6	2.74106	0.00141
51						CCL4	2.72883	0.00414
52						LIFR	2.72224	0.000606
53						ADAP1	2.7011	0.00118
54						SCGB1A1	2.69994	0.00239
55						PNPT1	2.69832	0.000846
56						DTX3L	2.69619	0.00118
57						PLA2G7	2.68494	0.0361
58						SORD	2.68274	0.00343
59						TDRD7	2.6617	0.00236
60						RBBP8	2.6614	0.000856
61						MX1	2.65039	0.000885
62						LGALS3BP	2.64403	0.00513
63						PLAAT4	2.63396	0.000435
64						CXCR2P1	2.62485	0.0054
65						GMPR	2.62255	0.000937
66						ZNF146	2.59637	0.00239
67						MUC13	2.58916	0.00596
68						SERPINB4	2.5886	0.0057
69						PLCH1	2.58423	0.00601
70						TRIM5	2.56316	0.00137
71						SLC25A28	2.559	0.00147
72						FXYD3	2.5421	0.00179
73						BATF2	2.54022	0.00178
74						RTCB	2.53505	0.0024
75						ISG15	2.52298	0.0361
76						TLR3	2.5112	0.00178
77						ENKUR	2.51075	0.00767
78						C5orf49	2.50569	0.00325
79						MAFB	2.50354	0.00876
80						HSPA5	2.49971	0.00566
81						RSAD2	2.49755	0.0117
82						APOL2	2.49563	0.00239
83						CD274	2.47273	0.0163
84						APOL1	2.46296	0.00209
85						XPNPEP1	2.44906	0.00876
86						GBP4	2.44621	0.00661
87						CLIC4	2.44555	0.00414
88						POU2F3	2.44459	0.00239
89						PSMB8	2.44042	0.00442
90						PML	2.43903	0.00691
91						CASP7	2.43442	0.00159
92						SPATS2L	2.43048	0.00292
93						UBD	2.41555	0.00476
94						PRR15	2.41507	0.000619
95						CMYA5	2.40908	0.00292
96						WDFY1	2.40668	0.0054
97						TRMT1L	2.40577	0.00476
98						RBMS2	2.40118	0.0054
99						ANKIB1	2.39938	0.00292
100						FEM1B	2.39901	0.00638
101						CTTNBP2NL	2.39789	0.00222
102						FPR3	2.38364	0.0215
103						WDR63	2.38242	0.00876
104						RHOU	2.37652	0.00116
105						ENC1	2.37068	0.0057
106						TRIM21	2.36037	0.00953
107						ATF3	2.35909	0.0098
108						MAP1A	2.34133	0.0143
109						TTC30A	2.33598	0.00828
110						TRANK1	2.33424	0.0432
111						DOP1A	2.33217	0.00876
112						POLR2M	2.32533	0.00563
113						CXCL17	2.32181	0.0054
114						PCLO	2.31711	0.00563
115						MT2A	2.31398	0.00757
116						UAP1	2.31085	0.00661
117						RNF144B	2.31041	0.0161
118						TRAFD1	2.3044	0.00925
119						ZNF618	2.3039	0.00566
120						TENT5A	2.29835	0.00476
121						VPS36	2.29584	0.025
122						C21orf91	2.28432	0.00953
123						GPT2	2.28058	0.0054
124						JAK2	2.28032	0.00752
125						CUL5	2.27906	0.00631
126						STARD4	2.27516	0.00899
127						IFITM3	2.27277	0.0361
128						GARS1	2.26942	0.0105
129						EIF2AK2	2.26315	0.00876
130						GAREM1	2.25575	0.00457
131						SNX3	2.25436	0.0102
132						APOBEC4	2.25396	0.0117
133						HMGCS1	2.25267	0.0105
134						MPEG1	2.2477	0.0168
135						RIMS1	2.24319	0.0168
136						EPS8	2.2421	0.0103
137						ARHGEF3	2.24067	0.0138
138						DDX60	2.23978	0.0195
139						SOBP	2.23931	0.00442
140						EIF1AX	2.23606	0.0168
141						FNIP2	2.23575	0.02
142						PLSCR1	2.23461	0.00953
143						IFI44	2.23375	0.016
144						HDAC9	2.22755	0.0105
145						CCDC65	2.22716	0.0168
146						BLZF1	2.22563	0.0128
147						POLQ	2.22553	0.016
148						APOBEC3G	2.22188	0.016
149						GNPAT	2.22011	0.0109
150						UBA6	2.21888	0.00944
151						RNF4	2.21714	0.0131
152						UBXN10	2.21552	0.0415
153						C3orf38	2.21334	0.0113
154						RBCK1	2.21065	0.02
155						CCR5	2.2096	0.0246
156						KAT6A	2.20786	0.0387
157						TMEM268	2.20418	0.0117
158						IRF6	2.20325	0.0215
159						CMKLR1	2.19519	0.0253
160						ANXA7	2.19331	0.00799
161						INTS7	2.19254	0.0128
162						MAT2A	2.19158	0.0176
163						EHD4	2.18731	0.02
164						DNAJC15	2.17782	0.0112
165						CCDC60	2.17694	0.0138
166						PNRC2	2.1768	0.0457
167						RASGEF1B	2.17572	0.0195
168						CMTR1	2.17453	0.0163
169						NAPA	2.17397	0.0297
170						ACP2	2.17304	0.0131
171						HSPA8	2.17039	0.0136
172						FRMD3	2.16662	0.035
173						KRT5	2.16431	0.0339
174						SLC31A1	2.16417	0.0168
175						TFEC	2.16207	0.0456
176						HK2	2.16149	0.0105
177						PTMS	2.16096	0.0139
178						GPR180	2.1582	0.00926
179						NIPA2	2.15679	0.00797
180						CASC1	2.15527	0.0288
181						FCGR3A	2.15396	0.0433
182						NEK11	2.15328	0.0267
183						DHX58	2.1518	0.0157
184						AP5M1	2.15172	0.0178
185						CCDC170	2.1506	0.0312
186						ARAP2	2.15035	0.0149
187						SIDT1	2.14929	0.0255
188						ZBTB41	2.14686	0.0112
189						XPR1	2.14051	0.0192
190						GBP1	2.13636	0.0178
191						BIRC3	2.13354	0.0273
192						IGFBP4	2.13217	0.0264
193						SENP1	2.13173	0.0161
194						BCL2L14	2.12965	0.0215
195						HAVCR2	2.12551	0.0326
196						OTUD4	2.12536	0.0149
197						PSMF1	2.11982	0.0268
198						VPS54	2.11939	0.02
199						PSMA2	2.11908	0.0268
200						NR2F2	2.11765	0.017
201						ETV7	2.11755	0.0107
202						SLAMF8	2.11682	0.0254
203						ANKRD22	2.11433	0.0348
204						AQP3	2.11248	0.0253
205						RNF34	2.1075	0.0238
206						WWTR1	2.1042	0.0105
207						ZFYVE26	2.10301	0.0253
208						CNP	2.10278	0.0231
209						CCDC6	2.10054	0.016
210						GPN1	2.09707	0.016
211						PITPNB	2.09471	0.0131
212						UBE2E1	2.09462	0.0267
213						DENND1B	2.09376	0.0267
214						ADPRS	2.09343	0.0207
215						PBDC1	2.09335	0.0112
216						UBE2Z	2.09184	0.0267
217						ELMO2	2.08787	0.0261
218						FBXO7	2.08723	0.0139
219						KLHDC10	2.08567	0.0253
220						ZBP1	2.08521	0.0302
221						RASSF4	2.08453	0.0433
222						EFL1	2.08231	0.0255
223						S100A14	2.08192	0.0341
224						MARCHF1	2.08179	0.0481
225						SMYD2	2.08083	0.0255
226						KCNRG	2.08	0.0329
227						KRT23	2.07684	0.0322
228						TCEAL8	2.07325	0.0176
229						SS18	2.07287	0.0251
230						AIDA	2.07173	0.0201
231						ZBTB33	2.07021	0.0288
232						RIN2	2.06874	0.0117
233						PROSER1	2.0683	0.0168
234						GRAMD2B	2.06608	0.0195
235						IFIT5	2.06326	0.0433
236						FOXN2	2.06229	0.0413
237						ESF1	2.06208	0.0267
238						PRDM4	2.06151	0.0254
239						PPM1K	2.06097	0.0187
240						RAN	2.04963	0.0348
241						FYTTD1	2.04836	0.0269
242						CLIC6	2.04658	0.0253
243						DENND2B	2.04531	0.0196
244						CD2AP	2.04261	0.0216
245						TMSB10	2.04181	0.0322
246						EPB41L3	2.04106	0.0271
247						GSDMB	2.03961	0.047
248						RFX5	2.03821	0.0281
249						ABRAXAS2	2.03501	0.026
250						CTSO	2.03456	0.0174
251						CDC42EP4	2.03376	0.0201
252						DCAF1	2.03319	0.0267
253						FAM169A	2.03232	0.0253
254						LPIN2	2.03224	0.039
255						CFAP53	2.03221	0.0361
256						EXOC6	2.03134	0.0349
257						TTC25	2.03133	0.0356
258						LARP4	2.03115	0.0191
259						AIM2	2.0284	0.0377
260						LGMN	2.02468	0.0432
261						BST2	2.02312	0.0326
262						HMGXB3	2.02246	0.0392
263						DDAH1	2.02229	0.0402
264						USPL1	2.01873	0.0379
265						FMR1	2.01809	0.034
266						WDR36	2.01684	0.0322
267						CHN2	2.01665	0.0211
268						MTCH1	2.01651	0.0301
269						SAP130	2.01553	0.0356
270						NRIP1	2.01221	0.0457
271						PPP3CC	2.00995	0.0267
272						GGA2	2.00939	0.0359
273						SLFN5	2.00879	0.0149
274						RAB12	2.00827	0.0234
275						SIX4	2.008	0.0288
276						C1orf87	2.00785	0.0497
277						KCTD1	2.00775	0.0411
278						SIX1	2.00631	0.03
279						KLHL20	2.00545	0.0268
280						USP42	2.00477	0.0255
281						CDC73	2.00286	0.049
282						EPSTI1	2.00217	0.0387
283						TNFAIP8	2.00191	0.0308

## Sheet: 4_GSE156063_SCOV2_ViralLoad
		UP-regulated in LOW viral-load				Down-regulated in LOW viral-load				core molecular fingerprint	down-regulated in LOW viral-load
		Gene	FC↓	Adj.Pval		Gene	FC↓	Adj.Pval		Gene	FC↓	Adj.Pval
1						IFIT2	27.5511	8.31e-09		IFIT2	27.5511	8.31e-09
2						ISG20	15.8774	2.83e-10		ISG20	15.8774	2.83e-10
3						IFIT3	14.4564	9.42e-09		IFIT3	14.4564	9.42e-09
4						IFIT1	13.3309	8.31e-09		IFIT1	13.3309	8.31e-09
5						USP18	10.6392	8.31e-09		USP18	10.6392	8.31e-09
6						CMPK2	10.5374	8.31e-09		RSAD2	9.487	3.95e-07
7						RSAD2	9.487	3.95e-07		OAS3	8.28247	8.31e-09
8						MT2A	9.27828	9.39e-09		DDX58	8.05302	1.19e-08
9						IL1RN	9.07118	3.88e-05		OAS1	7.80716	8.31e-09
10						NUPR1	8.34674	1.8e-07		IFIH1	7.0801	1.37e-08
11						OAS3	8.28247	8.31e-09		IFITM1	7.04	1.84e-06
12						DDX58	8.05302	1.19e-08		UBE2L6	6.76825	5.45e-10
13						OAS1	7.80716	8.31e-09		IFITM3	5.81425	2.82e-07
14						SAMD9L	7.74716	8.31e-09		BST2	5.65676	3.07e-07
15						FGF23	7.34743	0.00541		OAS2	5.39565	9.39e-09
16						LAMP3	7.26311	1.01e-08		EGR1	5.30738	0.00407
17						IFIH1	7.0801	1.37e-08		MX2	5.26629	3.11e-06
18						IFITM1	7.04	1.84e-06		IFI6	4.8051	2.17e-05
19						UBE2L6	6.76825	5.45e-10		IFIT5	4.40598	6.62e-07
20						GBP1	6.61574	6.59e-08
21						NT5C3A	6.59648	8.31e-09
22						SAMD9	6.4576	1.33e-09
23						GBP5	6.39142	1.44e-05
24						HELZ2	5.98489	1.71e-08
25						IFITM3	5.81425	2.82e-07
26						EPSTI1	5.81337	5.35e-07
27						FOS	5.78527	0.0144
28						PDGFA	5.66314	0.0329
29						BST2	5.65676	3.07e-07
30						OAS2	5.39565	9.39e-09
31						HERC6	5.31713	5.35e-07
32						EGR1	5.30738	0.00407
33						MX2	5.26629	3.11e-06
34						DDX60L	5.17928	6.59e-05
35						GBP4	5.15272	1.44e-08
36						CASP1	5.13163	7.76e-05
37						PIK3AP1	5.04054	0.000782
38						IFI44L	4.88144	9.8e-06
39						IFI6	4.8051	2.17e-05
40						NMI	4.75228	3.68e-07
41						SP110	4.73691	3.9e-06
42						ATF3	4.69848	5.97e-06
43						ZNF302	4.69576	0.023
44						GCH1	4.59052	1.23e-05
45						WARS1	4.53757	3.95e-07
46						SLC25A28	4.51414	9.42e-09
47						SHFL	4.49302	3.04e-07
48						RUNX3	4.45702	0.00114
49						TRANK1	4.42061	0.000119
50						IFIT5	4.40598	6.62e-07
51						JUNB	4.37324	0.00384
52						APOL1	4.35068	4.97e-06
53						JUN	4.24717	0.000558
54						MAFF	4.22385	0.00721
55						DDX60	4.2114	7.86e-06
56						RBMS2	4.1302	1.37e-05
57
58
59
60
61
62
63
64
65
66
67
68
69
70
71
72
73
74
75
76
77
78
79
80
81
82
83
84
85
86
87
88
89
90
91
92
93
94
95
96
97
98
99
100
101
102
103
104
105
106
107
108
109
110
111
112
113
114
115
116
117
118
119
120
121
122
123
124
125
126
127
128
129
130
131
132
133
134
135
136
137
138
139
140
141
142
143
144
145
146
147
148
149
150
151
152
153
154
155
156
157
158
159
160
161
162
163
164
165
166
167
168
169
170
171
172
173
174
175
176
177
178
179
180
181
182
183
184
185
186
187
188
189
190
191
192
193
194
195
196
197
198
199
200
201
202
203
204
205
206
207
208
209
210
211
212
213
214
215
216
217
218
219
220
221
222
223
224
225
226
227
228
229
230
231
232
233
234
235
236
237
238
239
240
241
242
243
244
245
246
247
248
249
250
251
252
253
254
255
256
257
258
259
260
261
262
263
264
265
266
267
268
269
270
271
272
273
274
275
276
277
278
279
280
281
282
283

[truncated: 5 more sheets: 4__UNION_COMMON, 5_GSE166190_SCOV2_EarlyResponse, 5_GSE161731_SCOV2_EarlyResponse, 5__UNION_COMMON, 6_CLASSIFIER_Descriptors_Enrich]
